# Supplementary material for: Probing chromatin condensation dynamics in live cells using interferometric scattering correlation spectroscopy
Source: Commun Biol. 2024 Jun 24;7:763. doi: 10.1038/s42003-024-06457-2 (PMC11196589; doi:10.1038/s42003-024-06457-2)
Supplement: Supplementary file 4 — Supplementary Data 1 [file 42003_2024_6457_MOESM4_ESM.xlsx]

## Sheet: Figure 1d
	H2B	SON	RNA
	0.000128467	0.000129894	9.93363e-05
	0.000119201	0.000112782	7.32882e-05
	0.000122308	0.000129433	0.00010213
	0.000128964	0.00010164	8.61009e-05
	0.000174765	0.000103598	0.000102753
	0.000159784	0.000112152	0.000109135
	0.000154772	0.000104526	9.51071e-05
	0.000150544	0.000100113	0.000112006
	0.00011405	0.000104758	0.000101658
	0.000193812	0.000106148	8.81293e-05
	0.000172763		0.000101354
	0.000164371		0.000103582
	0.000164489		8.36601e-05
	0.000115804		0.000105005
	0.000197836		9.91426e-05
	0.000185084		8.31746e-05
	0.00017837		8.8258e-05
	0.000181856		8.09445e-05
	0.000167047		7.01198e-05
	0.000164549		8.35443e-05
	0.000190986		8.40472e-05
	0.000156739		6.65131e-05
	0.000134524		6.79823e-05
	0.000131065		6.01482e-05
	0.00012633
	0.000164641
	0.000148029
	0.00015069
	0.000159069
	0.000132378
	0.000164289
	0.000166981
	0.000162906
	0.000153884
	0.000145497
	0.00014155
	0.000155211
	0.00015988
	0.000167136
	0.00017325
	0.000163687
	0.000134477
	0.000141178
	0.000146608
	0.000144721
	0.000140419
	0.000144612
	0.000145226
	0.000162591
	0.000177048
	0.000170577
	0.000135692
	0.000135312
	0.000133146
	0.000127214
	0.000122895
	0.000128214
	0.000134598
	0.000147652
	0.000159155
	0.000133465
	0.00013217
	0.000120628
	0.000120637
	0.000122592
	0.000128696
	0.000136228
	0.000141774
	0.000147762
	0.000150452
	0.000191814
	0.000157635
	0.000138924
	0.00013483
	0.000100871
	0.00010595
	0.000121884
	0.000128324
	0.000105244
	0.000108947
	0.000113474
	0.000105794
	0.000105329
	0.000157081
	0.000105165
	0.000103366
	0.000104088
	0.000113112
	0.000112336
	0.000168548
	0.000126752
	0.000108624
	0.000117754
	0.000118291
	0.000113452
	0.00011821
	0.000129867
	0.000148409
	0.000121177
	0.000124188
	0.000124105
	0.000120925
	0.000125611
	0.000134012
	0.000122183
	0.000149906
	0.000126265
	0.000124857
	0.000130033
	0.000133162
	0.000134932
	0.000126413
	0.000118733
	0.000127087
	0.000147583
	0.000135206
	0.000121823
	0.000129974
	0.000128836
	0.0001297
	0.000119971
	0.000126451
	0.000144074
	0.000149091
	0.000149944
	0.00012763
	0.000156838
	0.000147559
	0.000153922
	0.000141223
	0.000141634
	0.000142242
	0.000151953
	0.000108893
	9.84561e-05
	9.61425e-05
	0.000122138
	0.000110283
	0.000132811
	0.000140409
	0.00012058
	0.000100475
	0.000115886
	0.000161032
	0.000123742
	9.58754e-05
	0.000105035
	0.000175805
	0.000143664
	0.000135427
	0.000155243
	0.00012485
		6.57818e-05	9.24822e-05
	0.000104024	6.61835e-05	9.12732e-05
		6.93746e-05	8.10524e-05
	0.000100166	7.67104e-05	8.74091e-05
	0.000104126	9.07676e-05	8.69614e-05
	0.000102154		7.9371e-05
	0.000110084	9.83169e-05	7.49255e-05
	0.000124094		8.41395e-05
	0.000143218	7.84678e-05	8.10395e-05
	0.000109694		8.06349e-05
	0.000107521		7.89852e-05
	0.000104132		7.16601e-05
			0.000101747
	0.000106232		8.33082e-05
	0.0001123		7.84313e-05
	0.000109972		7.83184e-05
	0.000107887		9.14483e-05
	0.000101964		9.65531e-05
	0.000105008		9.42385e-05
			0.000102868
	0.000100971		0.0001109
	9.97091e-05		9.94091e-05
	0.000127182		9.26277e-05
			9.10962e-05
	0.000107339		0.000115653
	0.000110295		9.65066e-05
	0.00010246		9.14834e-05
	0.000105557		0.000109068
	0.000109916		0.000105461
	0.000106739		0.000127048
	0.00010293		9.7376e-05
	0.000123915		9.83811e-05
	0.000120066		0.000113749
	0.000101294		0.000113568
	0.000122917		9.64679e-05
	0.000120458		9.0505e-05
	0.000103255		8.34129e-05
	0.000146454		7.99471e-05
	0.000121833		7.35963e-05
	0.000122242		0.000100943
	0.000103256		9.62494e-05
	0.000101933		9.02471e-05
	0.000114817		7.9107e-05
	0.000132196		7.38174e-05
	0.00012257		6.88099e-05
	0.000124401		0.000100775
	0.000119583		9.79853e-05
	0.000108643		8.38129e-05
	0.000114779		7.50136e-05
	0.000103686		9.98598e-05
	0.000101613		0.000102533
	0.000102651		8.8997e-05
	9.76164e-05
	0.000118052
	0.000121418
	0.000114012
	0.000113265
	0.000115697
	0.000115413
	0.000109145
	0.000105317
	0.000105232
	0.000117182
	0.000114444
	0.000116409
	0.000114035
	0.000121116
	0.000111048
	0.000104985
	0.000112606
	0.000116691
	0.000115902
	0.000115752
	0.000114552
	0.000113014
	0.000112462
	0.000121862
	0.000118819
	0.000119643
	0.00011499
	0.00011457
	0.000115153
	0.000114855
	0.000120529
	0.00011817
	0.000138283
	0.000124541
	0.000115893
	0.000121987
	0.000114353
	0.000118327
	0.000117734
	0.000157448
	0.000115133
	0.00011607
	0.000124911
	0.000120085
	0.000138609
	0.000109321
	0.000111671
	0.000116121
	0.000122878
	0.000126309
	0.000118986
	0.000114211
	0.000111369
	0.000138985
	0.00012644
	0.00010484
	0.000106851
	0.000144454
	0.000118724
	0.000111989
	0.000117441
	0.000114301
	9.94357e-05
	0.000108799
	0.000130754
	0.0001166
	0.000107599
	0.000122966
	0.000114645
	0.000106149
	0.000151183
	0.000115448
	0.000109571
	0.000107258
	0.000153543
	0.000116422
	0.000126728
	0.000108532
	0.000102925
	0.000130684
	0.000230873
	0.000121819
	0.000161293
	0.000100163
	0.000175977
	0.000118112
	0.000149639
	0.000107952
	0.000155042
	0.000150464		7.72374e-05
	0.000166297		9.36516e-05
	0.000138916		9.36721e-05
	0.000130688		7.33865e-05
	0.000141272		7.04299e-05
	0.000136526
	0.000139199
	0.000139197		8.84427e-05
	0.000134748		7.83588e-05
	0.00013009		7.75896e-05
	0.000123645		8.75665e-05
	0.000110047		8.71874e-05
	0.000113526		7.58368e-05
	0.000135228
	0.000128495		9.00126e-05
	0.000134133
	0.000128979
	0.000117408
	0.000136
	0.000136044
	0.000129145
	0.000140167
	0.000143931
	0.000134508
	0.000124351
	0.000115611
	0.000112874
	0.000115562
	0.000254107
	0.000147841
	0.000138312
	0.0001318
	0.000139232
	0.000134422
	0.000117931
	0.000114786
	0.000127312
	0.000157752
	0.000146066
	0.000123309
	0.00010497
	0.000112187
	0.000108862
	0.00013261
	0.000154106
	0.000702936
	0.000163342
	0.0001378
	0.000146274
	0.000141449
	0.000139007
	0.000136764
	0.00012944
	0.000120198
	0.000144488
	0.00011938
	0.000102988
	0.000116275
	0.000112131
	0.000147783
	0.000180168
	0.000105471
	0.000253953
	0.000143767
	0.000134076
	0.00013495
	0.000130242
	0.000131743
	0.000126912
	0.000123014
	0.000133503
	0.000129328
	0.000128789
	0.000133255
	0.000114256
	0.000123249
	0.000160083
	0.000147811
	0.000130541
	0.000133367
	0.000133467
	0.000164826
	0.000132924
	0.000187023
	0.000205607
	0.000180797
	0.000136688
	0.000145966
	0.000133293
	0.000148163
	0.000176057
	0.00013618
	0.000192632
	0.000216371
	0.000151997
	0.000137748
	0.000135771
	0.000161819
	0.000154538
	0.000131396
	0.000132446
	0.000123792
	0.000115265
	0.000143492
	0.000132182
	0.000140772
	0.000178945
	0.000131775
	0.000142065
	0.000123962
	0.000138814
	0.000275353
	0.000141896
	0.000153922
	0.000141258
	0.000144375
	0.000146888
	0.00013098
	0.000131056
	0.000132915
	0.000225361
	0.000143066
	0.000146949
	0.000127799
	0.000139515
	0.000149948
	0.000143616
	0.000153136
	0.000140714
	0.00014662
	0.000143504
	0.000139415
	0.000132959
	0.000212151
	0.000146655
	0.000144599
	0.000132432
	0.000136124
	0.000134523
	0.000130419
	0.000134837
	0.000130175
	0.000143394
	0.000153447
	0.000161167
	0.000146305
	0.000139495
	0.000142494
	0.000141606
	0.000133065
	0.000175257
	0.00019934
	0.000145493
	0.000143892
	0.000144859
	0.000132678
	0.000134641
	0.000129046
	0.000127682
	0.000130405
	0.000143533
	0.0001435
	0.000137365
	0.00014075
	0.000141165
	0.000136505
	0.000230155
	0.000174268
	0.000161942
	0.00014794
	0.000144059
	0.000140446
	0.000136517
	0.000145287
	0.000131551
	0.000126978
	0.000141642
	0.000141556
	0.00015885
	0.000153999
	0.00014408
	0.000218074
	0.000177058
	0.000143452
	0.000148622
	0.000144896
	0.000129954
	0.000126475
	0.000128668
	0.000144482
	0.000151434
	0.000149583
	0.000146162
	0.000314345
	0.000156272
	0.000137328
	0.00014034
	0.000136937
	0.000119641
	0.000113967
	0.000124883
	0.000137216
	0.00014523
	0.000146509
	0.000153744
	0.000142879
	0.000135552
	0.000201102
	0.000142898
	0.000140017
	0.000138027
	0.000107809
	0.000109448
	0.000129421
	0.000145423
	0.000143535
	0.000146243
	0.000143085
	0.000150881
	0.000130298
	0.000149123
	0.000147038
	0.000129343
	0.000313918
	0.000182543
	0.000149774
	0.000122244
	0.000146208
	0.000132577
	0.000109946
	0.000131961
	0.000154679
	0.000151521
	0.000168289
	0.000167655
	0.000715775
	0.000252513
	0.000141118
	0.0002329
	0.000181391
	9.92968e-05
	0.000122397
	0.000135929
	0.000155578
	0.00015143
	0.000162856
	0.00015254
	0.000510124
	0.000156331
	0.000144215
	0.000139846
	0.000126056
	0.000129378
	0.000134453
	0.00014123
	0.00014349
	0.000122339
	0.00014085
	0.000143822
	0.000131156
	0.000174771
	0.000150367
	0.000145845
	0.000133733
	0.00013477
	0.000138674
	0.000143272
	0.000131625
	0.000131716
	0.000128715
	0.00013905
	0.000151037
	0.000330267
	0.000200721
	0.000143892
	0.000142591
	0.0001462
	0.000139963
	0.000132332
	0.000127662
	0.000112141
	0.000131841
	0.000136981
	0.000196197
	0.000221639
	0.000182468
	0.000173862
	0.000134644
	0.000135987
	0.000144116
	0.000139122
	0.000129834
	0.000140222
	0.000160379
	0.000163007
	0.000224485
	0.000154553
	0.000158572
	0.000170198
	0.000234596

## Sheet: Figure 2b
	Normal		2-DG+NaN\-(3)		ActD		NaB		TSA
	1/D	V_DLS	1/D	V_DLS	1/D	V_DLS	1/D	V_DLS	1/D	V_DLS
	1.26781	0.000274607	1.24598	0.000381887	1.48918	0.000274452	0.95512	0.000162156	0.88218	0.000120157
	1.04247	0.000190643	1.26475	0.000384414	1.09632	0.000185052	0.93159	0.000157837	0.90201	0.000149955
	1.09312	0.000194509	1.42153	0.000440466	1.06518	0.000292073	0.90945	0.000132705	0.86443	0.00015817
	1.04517	0.000210393	1.43768	0.000407763	1.35202	0.000292368	0.93465	0.00017046	0.83504	0.000137682
	1.03886	0.000179387	1.43442	0.000538952	1.36294	0.000301425	0.98736	0.000196829	0.92136	0.000173819
	1.11998	0.000268142	1.43753	0.000524285	1.24715	0.000260959	0.94224	0.000140055	0.82305	0.00011106
	1.16478	0.000220333	1.27394	0.00043354	1.26537	0.000226807	0.97912	0.000160068	0.95338	0.000106533
	1.14759	0.00026412	1.37549	0.000380719	1.47353	0.000341697	1.06931	0.000163434	0.87336	0.000133943
	1.07581	0.000217935	1.41483	0.000517455	1.30329	0.000335162	0.97818	0.000171721	0.84744	9.57112e-05
	1.08866	0.000205734	1.42549	0.000452906	1.37852	0.000293417	0.93992	0.00015464	0.92262	0.00011601
	1.11393	0.000219531	1.3923	0.000496273	1.33172	0.000266403	1.01576	0.000186226	0.89223	0.000132873
	1.07592	0.000203717	1.5508	0.000538199	1.21498	0.00019196	0.91702	0.000136027	0.91745	0.000119345
	1.08704	0.000204637	1.36444	0.000516986	1.4512	0.000311075	0.91472	0.000151734	0.90203	0.000130722
	1.0012	0.000157541	1.43426	0.000494565	1.42283	0.000268244	0.89311	0.000147937	0.92585	0.000135923
	1.06122	0.000222349	1.35509	0.000391613	1.31759	0.000290664	0.95175	0.000169614	0.92528	0.000121662
	1.19866	0.000237463	1.35975	0.000404712	1.54297	0.000294216	0.88928	0.000158095	0.95143	0.000147666
	0.94698	0.000160136	1.34499	0.000427415	1.33056	0.000246134	0.96738	0.000179782	0.89659	0.000126727
	1.25328	0.000280306	1.33748	0.000424548	1.49537	0.00025645	0.9004	0.000129471	0.91329	0.000128782
	1.30355	0.000345665	1.29908	0.000422366			0.96636	0.000166307	0.97839	0.000143858
			1.28486	0.000389628			1.07048	0.000149577
			1.26143	0.000343696

## Sheet: Figure 2c
	Normal	2-DG+NaN\-(3)	ActD	NaB	TSA
	1.03236	1.11426	1.05413	0.94951	0.87497
	0.96567	1.12123	0.97585	0.93079	0.91572
	0.96381	1.11717	1.06059	0.88605	0.88588
	0.9771	1.11644	1.07289	0.94449	0.90112
	0.96018	1.19079	1.06452	0.96263	0.92551
	1.04026	1.19297	1.04858	0.89366	0.84262
	0.99098	1.13879	1.0193	0.91612	0.81808
	1.03698	1.12718	1.10493	0.94257	0.89569
	1.00043	1.16886	1.0937	0.95353	0.82713
	0.98529	1.13265	1.07109	0.89121	0.86674
	1.00693	1.15791	1.05071	0.96174	0.89052
	0.99185	1.17169	0.98381	0.89438	0.87099
	0.97488	1.168	1.08977	0.91723	0.85317
	0.93617	1.15632	1.05532	0.91572	0.86917
	1.01191	1.12545	1.05017	0.94172	0.8625
	1.02642	1.13385	1.07904	0.91724	0.87948
	0.93789	1.12778	1.03278	0.95728	0.8758
	1.06337	1.13208	1.0413	0.8617	0.8619
	1.09754	1.13781		0.95337	0.90546
		1.10867		0.93096
		1.09592

## Sheet: Figure 4b
	DMSO	DRB	α-AM	ActD
	1.05631	1.08616	1.02612	1.18553
	1.06083	1.08578	0.967	1.17846
	1.00462	1.0488	1.05173	1.22664
	1.06192	1.04362	1.03545	1.15261
	0.99842	1.12691	1.11032	1.19186
	0.98706	1.07093	0.99704	1.14974
	0.9668	1.067	1.01353	1.18582
	0.95486	1.06913	1.02032	1.10188
	0.96316	1.20418	1.09784	1.10721
	0.98941	1.05897	1.11735	1.1345
	0.92	1.07956	1.02612	1.21257
	0.99318	1.10797	1.10862	1.22884
	1.02173	1.05004	1.08819	1.18794
	0.9755	1.12685	0.99299	1.27234
	0.96492	1.09939	1.00166	1.22531
	1.0403	1.08556	1.03082	1.16988
	0.94559	1.02849	0.97592	1.18612
	0.97782	1.03451	1.00339	1.15536
	0.9829	1.05354	1.01698	1.23908
	0.97663	1.12459	1.05024	1.19188
	0.97035	1.05527	1.04881	1.24647
	1.03101	1.14621	1.02744	1.18587
	1.00986	0.98356	0.97401	1.11468
	1.00309	1.04432	1.11161	1.13342
	1.04145	0.97376	1.08207	1.09335
	0.97527	1.01868	1.11661	1.14449
	1.02418	1.13454	1.09746	1.20647
	1.04473	1.04211	1.05805	1.24977
	1.04033	1.11749	1.11557	1.10062
	1.01777	1.11961	1.01053	1.19868

## Sheet: Figure 4c
	DMSO	DRB	α-AM	ActD
	0.38128	0.45349	0.42874	0.47769
	0.37994	0.51199	0.4661	0.38282
	0.39325	0.45583	0.39608	0.52756
	0.33456	0.51457	0.40031	0.49347
	0.35121	0.5271	0.47776	0.48678
	0.37781	0.54	0.43444	0.46624
	0.36491	0.54896	0.48178	0.47618
	0.34557	0.45836	0.47057	0.49211
	0.38398	0.53229	0.50074	0.45637
	0.38368	0.50805	0.61239	0.49397
	0.40013	0.45705	0.55904	0.54063
	0.43543	0.52774	0.456	0.48528
	0.40112	0.55924	0.42545	0.38069
	0.33915	0.55808	0.3876	0.45959
	0.42202	0.54601	0.42507	0.46997
	0.46243	0.51754	0.42503	0.49816
	0.47567	0.47436	0.44518	0.50967
	0.51298	0.52588	0.41622	0.47937
	0.35064	0.52212	0.4432	0.54126
	0.4673	0.47357	0.49543	0.50618
	0.42777	0.42466	0.478	0.54662
	0.5017	0.40976	0.42969	0.52683
	0.49146	0.52855	0.47444	0.58862
	0.46041	0.56882	0.45998	0.57649
	0.44165	0.48845	0.44252	0.5561
	0.55412	0.58885	0.43448	0.45528
	0.42329	0.55671	0.51019	0.58218
	0.43191	0.59967	0.52651	0.49084
	0.41118	0.56227	0.54587	0.47439
	0.42268	0.45453	0.41889	0.52776
	0.44048	0.50199	0.47598	0.4979
	0.46392	0.55124	0.44275	0.54407
	0.50389	0.53865	0.50791	0.48011
	0.42194	0.53214	0.53488	0.48683
	0.49536	0.6189	0.49154	0.46542
	0.46949	0.6066	0.48853	0.45001
	0.45331	0.60478	0.49289	0.39434
	0.50183	0.62002	0.47906	0.41835
	0.4717	0.58653	0.47948	0.48566
	0.54136	0.54879	0.45757	0.47205
	0.44277	0.46523	0.51357	0.50915
	0.43316	0.45191	0.49873	0.47022
	0.43567	0.57252	0.57639	0.37844
	0.46709	0.47576	0.46369	0.49756
	0.37616	0.52034	0.41392	0.50424
	0.4806	0.48622	0.48196	0.50835
	0.41504	0.48546	0.53793	0.5576
	0.52846	0.54544	0.66787	0.55498
	0.44821	0.44425	0.54247	0.5016
	0.49739	0.56392	0.56079	0.54365
	0.47438	0.50434	0.54357	0.48405
	0.47991	0.57552	0.47143	0.50664
	0.4516	0.521	0.41878	0.54426
	0.48858	0.51931		0.57471
	0.45856	0.52236		0.49724
	0.43259	0.55163		0.41528
	0.49099	0.47746		0.44707
	0.52476	0.57381		0.40096
	0.37321	0.48142		0.52338
	0.36616	0.35364		0.45968
	0.61447	0.41383		0.43367
	0.34589	0.45865		0.41737
	0.37983	0.433		0.42179
	0.42016	0.48118

## Sheet: Figure 4f
		Cell_1	Cell_2	Cell_3	Cell_4	Cell_5	Cell_6	Cell_7	Cell_8	Cell_9	Cell_10	Cell_11	Cell_12	Cell_13	Cell_14	Cell_15	Cell_16	Cell_17	Cell_18	Cell_19	Cell_20		average	std
	Time (min)	V_DLS	V_DLS	V_DLS	V_DLS	V_DLS	V_DLS	V_DLS	V_DLS	V_DLS	V_DLS	V_DLS	V_DLS	V_DLS	V_DLS	V_DLS	V_DLS	V_DLS	V_DLS	V_DLS	V_DLS		V_DLS
	-20	5.78964e-05	5.18973e-05	5.71716e-05	6.14581e-05	6.47827e-05	5.62012e-05	6.1455e-05	5.96427e-05	5.63457e-05	6.81041e-05	5.8078e-05	5.53451e-05	5.56919e-05	5.29336e-05	6.15237e-05	6.63438e-05	8.51707e-05	5.92868e-05	8.87131e-05	6.60452e-05		6.22043e-05	9.55066e-06
	0	5.84389e-05	5.73709e-05	5.6093e-05	6.97009e-05	7.77531e-05	5.90355e-05	5.87524e-05	6.24381e-05	7.17144e-05	7.91712e-05	5.89998e-05	5.97581e-05	6.0656e-05	5.71845e-05	6.49085e-05	6.50748e-05	9.60988e-05	6.11344e-05	0.000110481	7.45325e-05		6.79648e-05	1.41449e-05
	20	6.75117e-05	6.16624e-05	7.34294e-05	8.53498e-05	9.96701e-05	6.78019e-05	7.19795e-05	6.40028e-05	7.17216e-05	8.66809e-05	7.06833e-05	6.69946e-05	6.14098e-05	6.41678e-05	6.60689e-05	6.34614e-05	0.000101436	6.89971e-05	0.000123896	8.5042e-05		7.60983e-05	1.63535e-05
	40	7.95225e-05	6.62343e-05	9.09599e-05	9.67462e-05	0.000109563	7.74683e-05	9.05668e-05	7.40558e-05	8.28842e-05	9.37985e-05	8.34068e-05	7.84757e-05	6.64817e-05	7.3766e-05	6.87433e-05	6.34531e-05	0.000103208	6.79846e-05	0.000134457	9.09156e-05		8.46346e-05	1.74575e-05
	60	9.28505e-05	7.4183e-05	9.02171e-05	0.000102706	0.000105997	8.30774e-05	8.43189e-05	6.76111e-05	8.50785e-05	0.000103954	9.51141e-05	8.03793e-05	7.26821e-05	7.36187e-05	7.05275e-05	6.61516e-05	0.000109888	7.08399e-05	0.000129878	8.42046e-05		8.71639e-05	1.67593e-05
	80	9.27957e-05	7.86453e-05	8.93062e-05	0.000103677	0.000108465	8.35312e-05	9.6908e-05	7.54553e-05	8.49175e-05	9.46903e-05	9.99468e-05	9.04351e-05	7.61376e-05	7.4875e-05	7.2562e-05	6.3247e-05	0.000111037	7.11985e-05	0.000123435	8.70593e-05		8.89162e-05	1.53093e-05
	100	0.000100444	7.79421e-05	8.47824e-05	9.52731e-05	0.00011953	8.23259e-05	9.25927e-05	8.33677e-05	8.951e-05	0.000101957	0.000103176	9.65211e-05	8.26522e-05	7.96044e-05	7.01847e-05	6.22445e-05	0.000113253	7.44888e-05	0.000126692	9.10709e-05		9.13806e-05	1.63291e-05
	120	0.000103939	7.46051e-05	8.44335e-05	9.85105e-05	0.000113089	8.20674e-05	8.88666e-05	8.51978e-05	9.15132e-05	0.000119959	0.000103053	0.000104822	8.19513e-05	8.3874e-05	7.67996e-05	6.07422e-05	0.000120553	7.95022e-05	0.000121703	9.10238e-05		9.33103e-05	1.68714e-05
	140	0.000104977	6.74092e-05	8.15861e-05	8.83222e-05	9.03097e-05	7.10805e-05	7.47504e-05	7.65235e-05	7.59473e-05	0.000114811	9.47103e-05	9.07723e-05	6.7931e-05	7.98851e-05	7.39588e-05	6.66779e-05	0.0001006	7.03893e-05	0.000110623	8.41499e-05		8.42707e-05	1.47021e-05
	160	8.7819e-05	6.27007e-05	7.42206e-05	7.92285e-05	8.2771e-05	5.89193e-05	7.03766e-05	6.87225e-05	7.44883e-05	0.000106648	8.25819e-05	7.7305e-05	6.01282e-05	6.7609e-05	6.56851e-05	6.5083e-05	8.92457e-05	6.21932e-05	9.75367e-05	8.61538e-05		7.59708e-05	1.30179e-05
	180	7.59701e-05	6.47219e-05	7.48843e-05	7.73581e-05	7.5581e-05	5.30032e-05	7.09755e-05	6.72251e-05	6.65818e-05	0.000101687	6.9298e-05	6.81972e-05	5.34973e-05	6.06209e-05	5.31549e-05	6.20604e-05	8.75404e-05	5.86257e-05	7.82849e-05	8.07987e-05		7.00033e-05	1.21808e-05
	200	7.78682e-05	6.35914e-05	6.99487e-05	7.73449e-05	7.35154e-05	4.77875e-05	7.27872e-05	6.40386e-05	6.37242e-05	0.000108522	6.93016e-05	6.95416e-05	4.83884e-05	5.7796e-05	4.48851e-05	5.9714e-05	8.13515e-05	5.46789e-05	7.07761e-05	8.36919e-05		6.79627e-05	1.46021e-05
	220	8.43878e-05	6.33908e-05	6.60378e-05	7.09974e-05	7.45472e-05	5.20143e-05	6.75264e-05	6.23922e-05	5.99639e-05	0.000109696	6.63387e-05	6.57396e-05	4.53293e-05	5.45564e-05	4.14718e-05	6.39997e-05	7.62129e-05	5.81354e-05	6.26119e-05	7.89321e-05		6.62141e-05	1.47035e-05
	240	8.71565e-05	6.46861e-05	6.62473e-05	6.56469e-05	7.13357e-05	5.03644e-05	6.93975e-05	6.18884e-05	5.65256e-05	9.91325e-05	7.92363e-05	6.21565e-05	4.87531e-05	5.67208e-05	5.01733e-05	5.84062e-05	7.16346e-05	5.50819e-05	8.7161e-05	7.93625e-05		6.70534e-05	1.37175e-05
	Time (min)	1/D	1/D	1/D	1/D	1/D	1/D	1/D	1/D	1/D	1/D	1/D	1/D	1/D	1/D	1/D	1/D	1/D	1/D	1/D	1/D		1/D
	-20	0.97768	1.16321	1.17462	1.26179	1.20058	1.07539	1.13894	1.03743	1.05936	1.18237	1.06204	1.06981	1.10552	1.02906	1.1561	1.26969	1.1951	1.14487	1.28198	1.15494		1.13702	0.08411
	0	0.91118	1.17514	1.13894	1.29973	1.28558	1.09595	1.18274	1.1043	1.16726	1.21999	1.13522	1.18424	1.19268	1.09311	1.19224	1.31023	1.27277	1.20615	1.45285	1.2379		1.19291	0.10873
	20	1.018	1.2563	1.34982	1.49117	1.50389	1.23834	1.31797	1.20763	1.26045	1.32451	1.25942	1.31638	1.27127	1.2122	1.26282	1.38392	1.40537	1.41995	1.62751	1.42577		1.32763	0.1316
	40	1.17161	1.37036	1.6099	1.61904	1.58462	1.3109	1.46742	1.2908	1.34725	1.39349	1.37725	1.37188	1.29385	1.24522	1.26276	1.38608	1.42503	1.34787	1.69281	1.41667		1.39924	0.13598
	60	1.24315	1.4403	1.56155	1.65375	1.57821	1.40636	1.49528	1.27042	1.38692	1.43037	1.46842	1.4013	1.43047	1.35846	1.33107	1.49069	1.5316	1.46623	1.79007	1.41537		1.4575	0.12644
	80	1.2469	1.46053	1.57086	1.68436	1.61204	1.41127	1.48182	1.27275	1.3727	1.543	1.50403	1.52046	1.39567	1.37046	1.34502	1.46481	1.58749	1.42845	1.77982	1.39459		1.47235	0.13285
	100	1.28251	1.48598	1.51899	1.66509	1.72765	1.38292	1.52091	1.33367	1.44566	1.58821	1.51322	1.55767	1.4468	1.39536	1.37681	1.46732	1.56765	1.44733	1.80955	1.43783		1.49856	0.12978
	120	1.35471	1.48416	1.51579	1.71172	1.6996	1.40263	1.5009	1.3567	1.49054	1.70743	1.48523	1.59822	1.47265	1.39093	1.37777	1.42453	1.60808	1.51838	1.7043	1.35726		1.50808	0.12468
	140	1.22267	1.31447	1.40491	1.50147	1.39156	1.27507	1.25864	1.12073	1.16888	1.44438	1.24622	1.37345	1.15577	1.13242	1.11576	1.21996	1.18089	1.22628	1.31846	1.15561		1.26138	0.11406
	160	1.08709	1.22406	1.29897	1.35792	1.28287	1.10045	1.19868	1.01224	1.11292	1.30967	1.1188	1.24249	1.06303	1.05061	1.03247	1.21218	1.08539	1.14551	1.2288	1.25142		1.17078	0.10257
	180	0.9727	1.22393	1.29263	1.29678	1.20104	1.07999	1.21035	1.02395	1.08161	1.3039	1.1842	1.1777	1.07925	1.05056	1.07081	1.2356	1.18662	1.11788	1.1408	1.1688		1.15496	0.09373
	200	0.9558	1.18909	1.24465	1.28939	1.16528	0.96462	1.22035	0.98793	1.01974	1.33087	1.16847	1.23228	1.06191	1.03744	0.97572	1.20373	1.16796	1.10353	1.09381	1.19958		1.13061	0.11344
	220	0.96369	1.1887	1.22106	1.23277	1.167	1.05512	1.18272	0.97186	1.01905	1.30751	1.1478	1.17775	1.04135	1.00161	0.96489	1.28765	1.11891	1.12692	1.07906	1.17492		1.12152	0.10536
	240	0.99058	1.1948	1.22902	1.19575	1.15418	1.00645	1.19166	0.97307	1.01067	1.24018	1.29304	1.13192	1.08365	0.98966	0.99922	1.26863	1.17417	1.12759	1.23136	1.24911		1.13674	0.10728

## Sheet: Figure 4g
	Time (min)	Cell_1	Cell_2	Cell_3	Cell_4	Cell_5	Cell_6	Cell_7	Cell_8	Cell_9	Cell_10	Cell_11	Cell_12	Cell_13	Cell_14	Cell_15	Cell_16	Cell_17	Cell_18	Cell_19	Cell_20		average	std
	-20	0.99374	0.9923	0.99711	1.00167	1.00333	0.99479	0.99986	0.99696	0.99474	1.00545	0.9964	0.99401	0.99479	0.99132	1.00024	1.00547	1.01638	0.99836	1.01932	1.00375		1	0.00745
	0	0.99387	0.99737	0.99569	1.00805	1.01318	0.9975	0.99858	1.0003	1.00784	1.01308	0.99807	0.99929	1.00017	0.99591	1.00327	1.00514	1.02307	1.00079	1.03182	1.01052		1.00468	0.00979
	20	1.00184	1.00178	1.01122	1.01996	1.02749	1.00598	1.00977	1.00282	1.00904	1.01867	1.00837	1.00637	1.00176	1.00318	1.0051	1.00477	1.02733	1.00903	1.03908	1.01912		1.01163	0.01037
	40	1.00645	1.00661	1.02402	1.02724	1.03287	1.01332	1.02223	1.01074	1.01687	1.02328	1.01763	1.01458	1.00586	1.01028	1.00687	1.00475	1.02833	1.00763	1.04359	1.02221		1.01727	0.01057
	60	1.01589	1.01273	1.02348	1.0304	1.03108	1.01766	1.01927	1.0069	1.01869	1.02858	1.02499	1.01625	1.01162	1.01138	1.00907	1.00795	1.03252	1.0108	1.04292	1.01849		1.01953	0.00967
	80	1.02013	1.01567	1.023	1.03112	1.03261	1.0181	1.02576	1.01133	1.01827	1.02534	1.02775	1.02304	1.01353	1.01237	1.01055	1.00551	1.03344	1.01068	1.04043	1.01991		1.02093	0.00915
	100	1.02509	1.01559	1.02	1.02688	1.03831	1.01702	1.02402	1.01678	1.02162	1.02952	1.02935	1.02659	1.01795	1.01556	1.00924	1.00469	1.03425	1.01302	1.04188	1.02257		1.0225	0.00939
	120	1.02763	1.01349	1.0197	1.02895	1.03533	1.01717	1.02181	1.0181	1.02316	1.03833	1.0289	1.03099	1.01792	1.01797	1.01361	1.00309	1.0376	1.01692	1.039	1.02149		1.02356	0.00957
	140	1.02467	1.0068	1.01696	1.02168	1.02149	1.0088	1.01103	1.01014	1.01064	1.03359	1.02212	1.02179	1.00505	1.01232	1.00849	1.00511	1.02402	1.00758	1.03037	1.01525		1.0159	0.00856
	160	1.01394	1.00219	1.0111	1.01491	1.01611	0.99753	1.00733	1.00343	1.00904	1.02847	1.01405	1.01263	0.99789	1.00321	1.00154	1.00383	1.01684	1.00055	1.02318	1.01763		1.00977	0.00852
	180	1.00755	1.00368	1.01145	1.01301	1.01073	0.99235	1.00783	1.00256	1.00304	1.02616	1.00645	1.00551	0.99252	0.99804	0.99207	1.0019	1.01755	0.99748	1.01155	1.01339		1.00574	0.0088
	200	1.00846	1.00242	1.00759	1.01289	1.00889	0.98554	1.00923	0.99967	1.00006	1.0296	1.00638	1.00737	0.98746	0.99553	0.98259	0.99964	1.01376	0.99395	1.00625	1.01545		1.00364	0.01116
	220	1.01246	1.0023	1.00446	1.00812	1.00955	0.99102	1.00521	0.9982	0.99707	1.02984	1.00394	1.0038	0.98402	0.99226	0.97864	1.00397	1.00991	0.99708	1.00019	1.01227		1.00222	0.01106
	240	1.0143	1.00328	1.00479	1.00379	1.00731	0.98866	1.00657	0.99779	0.99412	1.02402	1.01444	1.00046	0.98827	0.99386	0.98819	0.99939	1.00771	0.99479	1.0179	1.01351		1.00316	0.01028

## Sheet: Figure 4h
	Control	DRB
	0.38125	0.9143
	0.64866	0.77244
	-0.21452	0.70203
	-0.09801	0.63872
	0.35163	0.58819
	0.39666	0.76455
	-0.32851	0.80707
	0.29008	0.63008
	0.04363	0.95003
	0.22573	0.92909
	0.20557	0.91002
	0.79118	0.87409
	0.86655	0.80422
	-0.19568	0.98418
	-0.0479	0.88377
	0.24758	0.83407
	0.26061	0.75534
	-0.29496	0.92554
	-0.16629	0.85312
	-0.01882	0.79416
	0.08394	0.97258
	-0.3366	0.81473
	0.62168	0.78181
	0.38143	0.66235
	0.27678	0.89417
	0.24087	0.84297
	-0.02921	0.92523
	0.36686	0.82254
	-0.09837	0.84058
	0.00962	0.56824
	0.81387	0.90767
	-0.0685	0.90989
	0.28089	0.87764
	0.26135	0.89394
	0.20103	0.45076
	-0.04036	0.83448
	0.15509	0.83397
	0.12677	0.85381
	-0.02012	0.30777
	0.27241	0.87952
	0.35485	0.82379
	0.22401	0.58915
	-0.02479	0.8601
	-0.00369	0.60558
	0.71311	0.46478

## Sheet: Figure 5d
	G1	S	G2
	1.77147	1.78303	1.71858
	1.82701	1.80533	1.8049
	1.827	1.7413	1.71328
	1.77736	1.7976	1.72736
	1.80244	1.76313	1.80236
	1.84424	1.81534	1.7849
	1.71633	1.73409	1.70677
	1.81688	1.79513	1.70884
	1.73806	1.66374	1.83247
	1.76424	1.68153	1.77483
	1.76572	1.72487	1.79732
	1.77453	1.77418	1.73061
	1.83368	1.92997	1.69356
	1.73162	1.7904	1.64409
	1.67308	1.76782	1.76587
	1.71875	1.75725	1.743
	1.79506	1.71802	1.67924
	1.77401	1.71767	1.68777
	1.74349	1.85282	1.69068
	1.73039	1.8196	1.69612
	1.69422	1.76283	1.67736
	1.71304	1.75585	1.74299
	1.71787	1.89175	1.88244
	1.81754	1.86269	1.85107
	1.84059	1.72967	1.65145
	1.76794	1.64156	1.78376
	1.80208	1.71278	1.78534
	1.822	1.78416	1.8072
	1.83018	1.79347	1.83569
	1.84408	1.79666	1.90315
	1.8262	1.86089	1.82674
	1.90689	1.71331	1.77484
	1.86298	1.76163	1.79044
	1.82187	1.68757	1.83011
	1.74842	1.76415	1.78457
	1.91377	1.76663	1.7798
	1.87079	1.76866	1.81263
		1.82156	1.78134
		1.75506	1.83108
		1.79033	1.83764
		1.71005	1.83322
		1.78046	1.74454
		1.79298	1.69949
		1.73594
		1.81987
		1.72174
		1.73699
		1.65335
		1.73951
		1.80937
		1.74785
		1.79611
		1.80165
		1.71937
		1.7607
		1.77665
		1.75234
		1.81789
		1.81117
		1.80774
		1.85683
		1.83998
		1.80149
		1.8313
		1.84715
		1.7899
		1.74913
		1.74166
		1.74942
		1.73401
		1.7297
		1.79545
		1.81888
		1.78359
		1.74448
		1.79122
		1.77161
		1.75151
		1.80293
		1.79918
		1.76974
		1.74047
		1.79206
		1.75242
		1.8016
		1.80785
		1.75879
		1.77561
		1.7329
		1.76172
		1.77897
		1.73333
		1.81969
		1.76158
		1.76912
		1.79222
		1.76425
		1.83789
		1.70932
		1.85065
		1.81623
		1.80231
		1.82849
		1.71849

## Sheet: Figure 6b
	1/D	1/D_std	V_DLS	V_DLS_std	Time (min)
	1.1949	0.06123	7.63408e-05	2.78771e-06	0
	1.20807	0.04416	7.66861e-05	1.60129e-06	20
	1.15554	0.03554	7.22067e-05	1.40563e-06	40
	1.15957	0.02991	7.18969e-05	1.25468e-06	60
	1.16471	0.03369	7.1784e-05	1.19225e-06	80
	1.15953	0.03883	7.043e-05	1.56934e-06	100
	1.15825	0.04014	7.23392e-05	1.75527e-06	120
	1.17847	0.07363	7.28173e-05	3.11412e-06	140
	1.15433	0.03643	7.21257e-05	1.40297e-06	160
	1.16512	0.04822	7.29765e-05	2.01922e-06	180
	1.16559	0.03177	7.30972e-05	1.10428e-06	200
	1.16305	0.02997	7.22998e-05	1.16151e-06	220
	1.16538	0.05607	7.40953e-05	2.50544e-06	240
	1.16661	0.0358	7.39126e-05	1.62919e-06	260
	1.15408	0.02695	7.27951e-05	1.14561e-06	280
	1.14306	0.03177	7.30049e-05	1.29939e-06	300
	1.15166	0.05225	7.50114e-05	2.60517e-06	320
	1.14986	0.04338	7.3945e-05	2.05733e-06	340
	1.15785	0.04818	7.33087e-05	2.32455e-06	360
	1.13987	0.04475	7.27687e-05	2.06155e-06	380
	1.15178	0.03923	7.33179e-05	1.59466e-06	400
	1.12977	0.0535	7.3535e-05	3.04303e-06	420
	1.11302	0.02693	7.37506e-05	1.72509e-06	440
	1.11837	0.0238	7.34057e-05	1.15048e-06	460
	1.1152	0.01496	7.25666e-05	9.9692e-07	480
	1.10688	0.03088	7.09492e-05	1.74837e-06	500
	1.10022	0.04451	7.05712e-05	1.93008e-06	520
	1.13783	0.04814	7.32047e-05	2.50088e-06	540
	1.10483	0.02521	7.08332e-05	1.46708e-06	560
	1.10815	0.03158	7.03605e-05	1.22774e-06	580
	1.14924	0.06085	7.14143e-05	2.83041e-06	600
	1.13451	0.05887	7.09437e-05	3.1087e-06	620
	1.11332	0.02312	6.86915e-05	1.03844e-06	640
	1.13254	0.04038	6.90633e-05	1.72e-06	660
	1.12226	0.03996	6.79559e-05	1.74123e-06	680
	1.12077	0.02719	6.68377e-05	1.14377e-06	700
	1.13904	0.03398	6.72924e-05	1.39172e-06	720
	1.14873	0.05362	6.70582e-05	2.42823e-06	740
	1.08783	0.03684	6.23523e-05	1.6074e-06	760
	1.08979	0.0574	6.1487e-05	2.57631e-06	780
	1.08198	0.04141	6.07385e-05	1.88115e-06	800
	1.06552	0.04268	5.92987e-05	1.96948e-06	820
	1.04208	0.04004	5.72657e-05	2.18122e-06	840
	1.08237	0.05751	5.9221e-05	3.06122e-06	860
	1.06413	0.06462	5.7463e-05	2.55964e-06	880
	1.06866	0.08317	5.93036e-05	3.5346e-06	900

[truncated: 5 more sheets: Figure 6c, Figure 6d, Figure 6e, Figure 6g, Figure 6h]
